# Supplementary material for: Poly[tetra-μ-cyanido-dipyridine­cadmium(II)zinc(II)]
Source: Acta Crystallogr Sect E Struct Rep Online. 2010 Jan 9;66(Pt 2):m108. doi: 10.1107/S1600536809054579 (PMC2979792; doi:10.1107/S1600536809054579)
Supplement: Supplementary file 1 [file e-66-0m108-sup1.cif]

##############################################################################
###                                                                        ###
###        Electronic paper (Acta Crystallographica Section E)             ###
###                                                                        ###
##############################################################################
#                                                                            #
# This CIF contains the data in a paper accepted for publication in Acta     #
# Crystallographica Section E. It conforms to the requirements of Notes      #
# for Authors for Section E, and has been peer reviewed under the auspices   #
# of the IUCr Commission on Journals.                                        #
#                                                                            #
# Full details of the Crystallographic Information File format               #
# are given in the paper "The Crystallographic Information File (CIF):       #
# a New Standard Archive File for Crystallography" by S. R. Hall, F. H.      #
# Allen and I. D. Brown [Acta Cryst. (1991), A47, 655-685].                  #
#                                                                            #
# The current version of the core CIF dictionary is obtainable from          #
# ftp://ftp.iucr.org/pub/cif_core.dic. The current version number is 2.4.    #
#                                                                            #
# Software is freely available for graphical display of the structure(s) in  #
# this CIF.  For information consult the CIF home page http://www.iucr.org/  #
# cif/home.html                                                              #
#                                                                            #
# This file may be used for bona fide research purposes within the           #
# scientific community so long as proper attribution is given to the journal # 
# article from which it was obtained.                                        #
#                                                                            #
##############################################################################
                                             
data_I
_audit_creation_method     SHELXL-97
_chemical_name_systematic
;
Poly[tetra-\m-cyanido-dipyridinecadmium(II)zinc(II)]
;
_chemical_name_common     ?
_chemical_formula_moiety     'C14 H10 Cd N6 Zn'
_chemical_formula_sum     'C14 H10 Cd N6 Zn'
_chemical_formula_iupac     '[Cd Zn (C N)4 (C5 H5 N)2]'
_chemical_formula_weight     440.05
_chemical_melting_point     ?
_symmetry_cell_setting     Orthorhombic
_symmetry_space_group_name_H-M     'C c c m'
_symmetry_space_group_name_Hall     '-C 2 2c'
loop_
    _symmetry_equiv_pos_as_xyz
    'x, y, z'
    '-x, -y, z'
    '-x, y, -z+1/2'
    'x, -y, -z+1/2'
    'x+1/2, y+1/2, z'
    '-x+1/2, -y+1/2, z'
    '-x+1/2, y+1/2, -z+1/2'
    'x+1/2, -y+1/2, -z+1/2'
    '-x, -y, -z'
    'x, y, -z'
    'x, -y, z-1/2'
    '-x, y, z-1/2'
    '-x+1/2, -y+1/2, -z'
    'x+1/2, y+1/2, -z'
    'x+1/2, -y+1/2, z-1/2'
    '-x+1/2, y+1/2, z-1/2'
_cell_length_a     9.514(4)
_cell_length_b     13.935(6)
_cell_length_c     13.965(6)
_cell_angle_alpha     90.00
_cell_angle_beta     90.00
_cell_angle_gamma     90.00
_cell_volume     1851.5(14)
_cell_formula_units_Z     4
_cell_measurement_reflns_used     2697
_cell_measurement_theta_min     2.59
_cell_measurement_theta_max     27.93
_cell_measurement_temperature     296(2)
_exptl_crystal_description     block
_exptl_crystal_colour     colourless
_exptl_crystal_size_max     0.44
_exptl_crystal_size_mid     0.28
_exptl_crystal_size_min     0.22
_exptl_crystal_density_diffrn     1.579
_exptl_crystal_density_meas     ?
_exptl_crystal_density_method     'not measured'
_exptl_crystal_F_000     856
_exptl_absorpt_coefficient_mu     2.447
_exptl_absorpt_correction_type     'multi-scan'
_exptl_absorpt_process_details     '(SADABS; Bruker, 2001)'
_exptl_absorpt_correction_T_min     0.412
_exptl_absorpt_correction_T_max     0.615
_exptl_special_details
;
;
_diffrn_ambient_temperature     296(2)
_diffrn_radiation_type     MoK\a
_diffrn_radiation_wavelength     0.71073
_diffrn_radiation_source     'fine-focus sealed tube'
_diffrn_radiation_monochromator     graphite
_diffrn_measurement_device_type     'Bruker APEXII CCD'
_diffrn_measurement_method     '\f and \w scans'
_diffrn_detector_area_resol_mean     ?
_diffrn_reflns_number     4068
_diffrn_reflns_av_R_equivalents     0.0508
_diffrn_reflns_av_sigmaI/netI     0.0383
_diffrn_reflns_theta_min     2.92
_diffrn_reflns_theta_max     25.00
_diffrn_reflns_theta_full     25.00
_diffrn_measured_fraction_theta_max     0.963
_diffrn_measured_fraction_theta_full     0.963
_diffrn_reflns_limit_h_min     -11
_diffrn_reflns_limit_h_max     11
_diffrn_reflns_limit_k_min     -16
_diffrn_reflns_limit_k_max     8
_diffrn_reflns_limit_l_min     -16
_diffrn_reflns_limit_l_max     15
_diffrn_standards_number     0
_diffrn_standards_interval_count     0
_diffrn_standards_interval_time     0
_diffrn_standards_decay_%     0
_refine_special_details
;
Refinement of <i>F</i>^2^ against ALL reflections. The weighted <i>R</i>-factor
<i>wR</i> and goodness of fit <i>S</i> are based on <i>F</i>^2^, conventional
<i>R</i>-factors <i>R</i> are based on <i>F</i>, with <i>F</i> set to zero for
negative <i>F</i>^2^. The threshold expression of <i>F</i>^2^ >
\s(<i>F</i>^2^) is used only for calculating <i>R</i>-factors(gt) <i>etc</i>.
and is not relevant to the choice of reflections for refinement.
<i>R</i>-factors based on <i>F</i>^2^ are statistically about twice as large
as those based on <i>F</i>, and <i>R</i>- factors based on ALL data will be
even larger.
;
_reflns_number_total     827
_reflns_number_gt     711
_reflns_threshold_expression     I>2\s(I)
_refine_ls_structure_factor_coef     Fsqd
_refine_ls_matrix_type     full
_refine_ls_R_factor_all     0.0549
_refine_ls_R_factor_gt     0.0501
_refine_ls_wR_factor_gt     0.1279
_refine_ls_wR_factor_ref     0.1356
_refine_ls_goodness_of_fit_ref     1.000
_refine_ls_restrained_S_all     1.000
_refine_ls_number_reflns     827
_refine_ls_number_parameters     57
_refine_ls_number_restraints     0
_refine_ls_hydrogen_treatment     noref
_refine_ls_weighting_scheme     calc
_refine_ls_weighting_details
                 'calc w=1/[\s^2^(Fo^2^)+(0.1150P)^2^] where P=(Fo^2^+2Fc^2^)/3'
_atom_sites_solution_hydrogens     geom
_atom_sites_solution_primary     direct
_atom_sites_solution_secondary     difmap
_refine_ls_shift/su_max     0.001
_refine_ls_shift/su_mean     0.000
_refine_diff_density_max     2.769
_refine_diff_density_min     -1.337
_refine_ls_extinction_method     none
_refine_ls_extinction_coef     ?
loop_
    _atom_type_symbol
    _atom_type_description
    _atom_type_scat_dispersion_real
    _atom_type_scat_dispersion_imag
    _atom_type_scat_source
    'C' 'C' 0.0033 0.0016
                         'International Tables Vol C Tables 4.2.6.8 and 6.1.1.4'
    'H' 'H' 0.0000 0.0000
                         'International Tables Vol C Tables 4.2.6.8 and 6.1.1.4'
    'N' 'N' 0.0061 0.0033
                         'International Tables Vol C Tables 4.2.6.8 and 6.1.1.4'
    'Cd' 'Cd' -0.8075 1.2024
                         'International Tables Vol C Tables 4.2.6.8 and 6.1.1.4'
    'Zn' 'Zn' 0.2839 1.4301
                         'International Tables Vol C Tables 4.2.6.8 and 6.1.1.4'
_computing_data_collection     'APEX2 (Bruker, 2004)'
_computing_cell_refinement     'SAINT-Plus (Bruker, 2001)'
_computing_data_reduction     'SAINT-Plus (Bruker, 2001'
_computing_structure_solution     'SHELXS97 (Sheldrick, 2008)'
_computing_structure_refinement     'SHELXL97 (Sheldrick, 2008)'
_computing_molecular_graphics     'SHELXTL (Sheldrick, 2008)'
_computing_publication_material     'SHELXTL (Sheldrick, 2008)'
loop_
    _atom_site_type_symbol
    _atom_site_label
    _atom_site_fract_x
    _atom_site_fract_y
    _atom_site_fract_z
    _atom_site_U_iso_or_equiv
    _atom_site_adp_type
    _atom_site_calc_flag
    _atom_site_refinement_flags
    _atom_site_occupancy
    _atom_site_disorder_assembly
    _atom_site_disorder_group
    Cd Cd 1.2500 0.2500 0.5000 0.04119(16) Uani d S 1 . .
    Zn Zn1 1.0000 0.5000 0.2500 0.0357(2) Uani d S 1 . .
    C C4 1.1171(4) 0.4109(3) 0.3337(3) 0.0495(9) Uani d . 1 . .
    N N3 1.1750(4) 0.3577(3) 0.3815(3) 0.0643(10) Uani d . 1 . .
    N N1 1.0252(5) 0.1795(4) 0.5000 0.0592(13) Uani d S 1 . .
    C C1 0.9588(8) 0.1595(5) 0.4210(4) 0.104(2) Uani d . 1 . .
    H H1A 1.0043 0.1715 0.3633 0.125 Uiso calc R 1 . .
    C C2 0.7615(11) 0.1001(9) 0.5000 0.131(4) Uani d S 1 . .
    H H2A 0.6741 0.0703 0.5000 0.157 Uiso calc SR 1 . .
    C C3 0.8239(8) 0.1213(6) 0.4180(6) 0.132(3) Uani d . 1 . .
    H H3A 0.7787 0.1109 0.3598 0.158 Uiso calc R 1 . .
loop_
    _atom_site_aniso_label
    _atom_site_aniso_U_11
    _atom_site_aniso_U_22
    _atom_site_aniso_U_33
    _atom_site_aniso_U_12
    _atom_site_aniso_U_13
    _atom_site_aniso_U_23
    Cd 0.0414(3) 0.0350(3) 0.0472(3) 0.0062(2) 0.000 0.000
    Zn1 0.0399(4) 0.0276(4) 0.0396(4) 0.000 0.000 0.000
    C4 0.051(2) 0.0422(18) 0.0553(18) -0.0008(18) -0.0004(16) 0.0053(16)
    N3 0.069(3) 0.055(2) 0.069(2) 0.010(2) -0.0084(17) 0.0112(17)
    N1 0.050(3) 0.052(3) 0.076(3) -0.010(2) 0.000 0.000
    C1 0.101(4) 0.124(5) 0.087(4) -0.045(4) -0.003(3) -0.020(3)
    C2 0.086(6) 0.105(7) 0.201(12) -0.048(5) 0.000 0.000
    C3 0.115(5) 0.147(7) 0.133(6) -0.083(5) -0.026(4) -0.003(5)
_geom_special_details
;
All e.s.d.'s (except the e.s.d. in the dihedral angle between two l.s. planes)
are estimated using the full covariance matrix. The cell e.s.d.'s are taken
into account individually in the estimation of e.s.d.'s in distances, angles
and torsion angles; correlations between e.s.d.'s in cell parameters are only
used when they are defined by crystal symmetry. An approximate (isotropic)
treatment of cell e.s.d.'s is used for estimating e.s.d.'s involving l.s.
planes.
;
loop_
    _geom_bond_atom_site_label_1
    _geom_bond_atom_site_label_2
    _geom_bond_site_symmetry_2
    _geom_bond_distance
    _geom_bond_publ_flag
    Cd N3 6_755 2.345(4) ?
    Cd N3 13_756 2.345(4) ?
    Cd N3 10_556 2.345(4) ?
    Cd N3 . 2.345(4) y
    Cd N1 . 2.354(5) y
    Cd N1 13_756 2.354(5) ?
    Zn1 C4 3_755 2.037(4) ?
    Zn1 C4 . 2.037(4) y
    Zn1 C4 4_565 2.037(4) ?
    Zn1 C4 2_765 2.037(4) ?
    C4 N3 . 1.140(5) ?
    N1 C1 . 1.301(6) ?
    N1 C1 10_556 1.301(6) ?
    C1 C3 . 1.390(10) ?
    C1 H1A . 0.9300 ?
    C2 C3 10_556 1.324(9) ?
    C2 C3 . 1.324(9) ?
    C2 H2A . 0.9300 ?
    C3 H3A . 0.9300 ?
loop_
    _geom_angle_atom_site_label_1
    _geom_angle_atom_site_label_2
    _geom_angle_atom_site_label_3
    _geom_angle_site_symmetry_1
    _geom_angle_site_symmetry_3
    _geom_angle
    _geom_angle_publ_flag
    N3 Cd N3 6_755 13_756 89.74(19) ?
    N3 Cd N3 6_755 10_556 180.0 ?
    N3 Cd N3 13_756 10_556 90.26(19) ?
    N3 Cd N3 6_755 . 90.26(18) ?
    N3 Cd N3 13_756 . 180.0 ?
    N3 Cd N3 10_556 . 89.74(19) ?
    N3 Cd N1 6_755 . 90.54(14) ?
    N3 Cd N1 13_756 . 90.54(14) ?
    N3 Cd N1 10_556 . 89.46(14) ?
    N3 Cd N1 . . 89.46(14) ?
    N3 Cd N1 6_755 13_756 89.46(14) ?
    N3 Cd N1 13_756 13_756 89.46(14) ?
    N3 Cd N1 10_556 13_756 90.54(14) ?
    N3 Cd N1 . 13_756 90.54(14) ?
    N1 Cd N1 . 13_756 180.0 ?
    C4 Zn1 C4 3_755 . 104.9(2) ?
    C4 Zn1 C4 3_755 4_565 109.9(2) ?
    C4 Zn1 C4 . 4_565 113.7(2) ?
    C4 Zn1 C4 3_755 2_765 113.7(2) ?
    C4 Zn1 C4 . 2_765 109.9(2) ?
    C4 Zn1 C4 4_565 2_765 104.9(2) ?
    N3 C4 Zn1 . . 175.6(4) ?
    C4 N3 Cd . . 167.6(3) ?
    C1 N1 C1 . 10_556 116.0(7) ?
    C1 N1 Cd . . 122.0(3) ?
    C1 N1 Cd 10_556 . 122.0(3) ?
    N1 C1 C3 . . 123.8(6) ?
    N1 C1 H1A . . 118.1 ?
    C3 C1 H1A . . 118.1 ?
    C3 C2 C3 10_556 . 119.9(10) ?
    C3 C2 H2A 10_556 . 120.1 ?
    C3 C2 H2A . . 120.1 ?
    C2 C3 C1 . . 118.2(7) ?
    C2 C3 H3A . . 120.9 ?
    C1 C3 H3A . . 120.9 ?
data_global
_journal_date_recd_electronic     2009-10-26
_journal_date_accepted     2009-12-18
_journal_name_full     'Acta Crystallographica, Section E'
_journal_year     2010
_journal_volume     66
_journal_issue      2
_journal_page_first     m108
_journal_page_last     m108
_journal_paper_category     QM
_journal_coeditor_code     HB5184
_publ_contact_author_name     'Professor Sheng Li'
_publ_contact_author_address
;
College of Medicine,
Henan University,
Kaifeng 475003,
People's Republic of China
;
_publ_contact_author_email     lisheng0821@sina.com
_publ_contact_author_fax     '086 378-3885036'
_publ_contact_author_phone     '086 378-3885036'
_publ_section_title
;
Poly[tetra-\m-cyanido-dipyridinecadmium(II)zinc(II)]
;
loop_
    _publ_author_name
    _publ_author_address
    'Sheng Li'
;
College of Medicine,
Henan University,
Kaifeng 475003,
People's Republic of China
;
    'Kun Tang'
;
College of Medicine,
Henan University,
Kaifeng 475003,
People's Republic of China
;
    'Fu-Li Zhang'
;
College of Medicine,
Henan University,
Kaifeng 475003,
People's Republic of China
;
