# Supplementary material for: Poly[tetra-μ-cyanido-dipyridine­cadmium(II)zinc(II)]
Source: Acta Crystallogr Sect E Struct Rep Online. 2010 Jan 9;66(Pt 2):m108. doi: 10.1107/S1600536809054579 (PMC2979792; doi:10.1107/S1600536809054579)
Supplement: Supplementary file 2 [file e-66-0m108-Isup2.hkl]

# 
# h,k,l, Fc-squared, Fo-squared, sigma(Fo-squared) and status flag 
# 
data_I
_shelx_title ' Q in Cccm' 
_shelx_refln_list_code          4 
_shelx_F_calc_maximum      325.75 
_exptl_crystal_F_000       856.00 
_reflns_d_resolution_high  0.8409 
 
loop_ 
 _symmetry_equiv_pos_as_xyz 
 'x, y, z' 
 '-x, -y, z' 
 '-x, y, -z+1/2' 
 'x, -y, -z+1/2' 
 'x+1/2, y+1/2, z' 
 '-x+1/2, -y+1/2, z' 
 '-x+1/2, y+1/2, -z+1/2' 
 'x+1/2, -y+1/2, -z+1/2' 
 '-x, -y, -z' 
 'x, y, -z' 
 'x, -y, z-1/2' 
 '-x, y, z-1/2' 
 '-x+1/2, -y+1/2, -z' 
 'x+1/2, y+1/2, -z' 
 'x+1/2, -y+1/2, z-1/2' 
 '-x+1/2, y+1/2, z-1/2' 
 
_cell_length_a     9.5144 
_cell_length_b    13.9346 
_cell_length_c    13.9651 
_cell_angle_alpha  90.000 
_cell_angle_beta   90.000 
_cell_angle_gamma  90.000 
 
_shelx_F_squared_multiplier     1.000 
 
loop_ 
 _refln_index_h 
 _refln_index_k 
 _refln_index_l 
 _refln_F_squared_calc 
 _refln_F_squared_meas 
 _refln_F_squared_sigma 
 _refln_observed_status 
   4   0   0    45471.03    52808.79   2282.36 o 
   6   0   0       32.38       44.69     24.00 o 
   8   0   0    10039.26     9357.92    646.53 o 
  10   0   0      182.31      152.48     44.82 o 
   5   1   0     1175.89     1082.73     42.71 o 
   7   1   0     3337.15     3022.78    137.66 o 
   9   1   0     1260.93     1143.86     88.03 o 
  11   1   0      451.40      459.62     97.66 o 
   6   2   0    18005.95    18835.16    616.59 o 
  10   2   0     3901.32     3574.33    155.83 o 
   5   3   0     7529.64     8497.38    324.25 o 
   7   3   0     1622.16     1518.36     76.68 o 
   9   3   0     1169.65      956.43     78.94 o 
  11   3   0      136.94      351.74    106.05 o 
   2   4   0        0.94       34.79     14.88 o 
   4   4   0    39318.89    53999.75   1768.27 o 
   6   4   0     2946.27     3255.54    117.64 o 
   8   4   0     9018.45     8425.64    514.68 o 
  10   4   0      161.19      178.44     51.16 o 
   1   5   0      631.28      575.36     37.74 o 
   5   5   0     5501.64     6816.74    396.92 o 
   7   5   0     1794.06     1933.96    120.96 o 
   9   5   0      232.89      174.19    104.12 o 
   0   6   0      228.27      248.06     22.96 o 
   2   6   0    58542.14    84448.77   4166.43 o 
   6   6   0    20355.50    22954.87    777.65 o 
   8   6   0     1388.46     1312.61     96.58 o 
  10   6   0     2338.63     2184.43    206.94 o 
   1   7   0     3614.31     4373.75    210.06 o 
   3   7   0     1406.45     1801.38    148.23 o 
   5   7   0     5673.41     7628.93    266.36 o 
   7   7   0     1018.29     1349.80    147.85 o 
   9   7   0      419.79      432.51    109.22 o 
   0   8   0    36675.70    42961.63   4966.22 o 
   2   8   0     5876.22     7205.43    539.49 o 
   4   8   0    17783.07    24971.93    837.85 o 
   6   8   0       51.96      110.59     28.30 o 
   8   8   0     3774.45     4273.77    282.58 o 
   1   9   0     6963.12     6922.32    384.25 o 
   3   9   0     7229.71     8877.14    420.06 o 
   5   9   0     1304.86     1747.91     87.39 o 
   9   9   0      432.44      369.83    106.51 o 
   0  10   0      694.27      624.09     73.20 o 
   2  10   0    18705.23    24898.28   1441.34 o 
   4  10   0      927.90     1081.42     67.64 o 
   6  10   0     5272.46     6496.18    381.01 o 
   8  10   0        6.65      -10.36     59.92 o 
   1  11   0     2178.23     2125.00    170.65 o 
   3  11   0     1520.43     2020.25    120.67 o 
   5  11   0      510.13      708.43     68.84 o 
   0  12   0    15708.06    14950.27    988.30 o 
   2  12   0       18.22       58.31     27.12 o 
   4  12   0     6328.36     7880.67    366.00 o 
   6  12   0      398.42      455.77     43.85 o 
   1  13   0     2294.24     2137.99    132.44 o 
   3  13   0      729.58     1097.15    229.48 o 
   5  13   0      486.98      728.37     73.93 o 
   0  14   0      103.82       54.87     40.61 o 
   2  14   0     4747.39     4356.50    303.14 o 
   4  14   0      266.94      285.63     48.26 o 
   1  15   0     1009.45      788.82     69.42 o 
   3  15   0      535.87      445.11     71.63 o 
   0  16   0     2884.76     2251.89    193.14 o 
   2  16   0       70.14       58.89     35.36 o 
   1   1   1    25086.68    26484.35   1086.76 o 
   3   1   1    15950.15    22091.68    833.45 o 
   5   1   1     7003.34     7723.93    182.58 o 
   7   1   1     4587.98     4632.50    113.14 o 
   9   1   1     2485.32     2335.01     73.46 o 
  11   1   1      614.60      762.34     47.61 o 
   2   2   1    18844.36    25796.03    803.24 o 
   4   2   1     2657.56     3419.16    100.60 o 
   6   2   1       21.48       -3.80     12.55 o 
   8   2   1       15.04       10.01     17.46 o 
  10   2   1       33.05       63.83     52.85 o 
   1   3   1    36845.36    41549.27   1648.29 o 
   3   3   1    30016.00    39483.01   1144.07 o 
   5   3   1    14369.63    16510.07    387.62 o 
   7   3   1     3962.79     3898.54    104.77 o 
   9   3   1     2470.87     2432.37     99.27 o 
  11   3   1      931.14     1023.01     64.94 o 
   4   4   1       15.22       33.70      7.59 o 
   6   4   1       26.65        5.97     20.26 o 
   8   4   1        8.41      112.95     57.13 o 
  10   4   1      147.98      163.45     44.53 o 
   1   5   1    16852.10    19640.72    748.14 o 
   3   5   1    12541.48    17444.71    470.73 o 
   5   5   1    12077.87    15291.10    393.86 o 
   7   5   1     5206.08     5201.79    168.32 o 
   9   5   1     1743.61     1913.29    167.66 o 
   2   6   1     2544.30     2990.28    104.01 o 
   4   6   1     1051.08     1378.22     55.12 o 
   6   6   1      294.03      295.39     52.21 o 
   8   6   1       33.60       84.95     55.03 o 
   1   7   1     9875.41    13235.70    483.00 o 
   3   7   1     6989.27     9580.99    340.91 o 
   5   7   1     5707.13     7097.63    175.62 o 
   7   7   1     4159.18     5033.99    158.53 o 
   9   7   1      945.16     1044.70    104.02 o 
   2   8   1        2.35       -9.49      9.49 o 
   4   8   1      133.69      138.81     25.62 o 
   6   8   1      355.25      497.03     43.99 o 
   1   9   1    10071.53    11496.40    506.11 o 
   3   9   1     8852.81    11715.96    362.58 o 
   5   9   1     3085.74     4172.48    136.01 o 
   7   9   1     1967.88     2610.78    123.46 o 
   9   9   1      783.52      836.33    151.09 o 
   2  10   1        0.01       -0.77     13.30 o 
   4  10   1       23.70       -2.12     22.24 o 
   6  10   1       18.59       14.27     19.03 o 
   8  10   1      174.33      116.15     36.20 o 
   1  11   1     6610.89     6205.65    267.44 o 
   3  11   1     4389.38     5574.69    156.02 o 
   2  12   1        7.67       -4.29     16.21 o 
   4  12   1        0.31      -19.15     19.15 o 
   6  12   1       16.11      169.18     91.41 o 
   1  13   1     2511.66     2192.52     88.83 o 
   3  13   1     1775.93     2199.46     98.16 o 
   2  14   1       12.22       14.12     20.22 o 
   4  14   1       54.67       69.01     43.90 o 
   1  15   1     1135.06      957.98     54.23 o 
   3  15   1     1443.71     1756.02    175.55 o 
   2  16   1       62.10       46.03     28.18 o 
   0   0   2    45119.98    36220.68   2197.12 o 
   2   0   2    64888.68    64919.21   2118.55 o 
   4   0   2    11271.60    12540.11    603.42 o 
   6   0   2    17626.73    17369.47    967.45 o 
   8   0   2      211.11      196.02     26.65 o 
  10   0   2     4190.60     3807.68    150.07 o 
   1   1   2    34913.23    33710.28    866.96 o 
   3   1   2     7525.82     8932.77    312.84 o 
   5   1   2     5659.65     5705.76    142.50 o 
   7   1   2     2354.45     2179.98     59.12 o 
   9   1   2     1256.51     1186.47     48.58 o 
  11   1   2      231.51      337.77     47.65 o 
   0   2   2   106115.51   102442.94   3655.83 o 
   4   2   2    42469.49    50781.88   1302.80 o 
   6   2   2      680.69      666.09     27.12 o 
   8   2   2     9445.37     8561.07    235.82 o 
  10   2   2      153.67      140.27     21.73 o 
   3   3   2     3312.64     3525.11    101.04 o 
   5   3   2     1998.55     2215.02     69.82 o 
   7   3   2     2181.70     2034.30     61.35 o 
   9   3   2      720.17      626.57     46.92 o 
  11   3   2      395.22      442.98     58.18 o 
   0   4   2       50.09       68.05      8.58 o 
   2   4   2    45997.20    54173.59   1788.18 o 
   4   4   2      116.59      118.33      8.99 o 
   6   4   2    19197.79    20771.19    611.54 o 
   8   4   2      545.05      403.04     30.23 o 
  10   4   2     2718.16     2368.83    104.20 o 
   1   5   2     8978.37    10525.76    248.73 o 
   3   5   2    12809.29    16652.56    412.53 o 
   5   5   2     5627.59     6277.99    220.34 o 
   7   5   2     1356.68     1352.01    106.56 o 
   0   6   2    27431.03    28372.71    885.24 o 
   2   6   2     6563.51     7480.01    194.50 o 
   4   6   2    25620.33    32902.40    838.04 o 
   6   6   2      701.64      823.47     38.98 o 
   8   6   2     5933.15     6038.94    331.12 o 
  10   6   2      166.59      150.37     38.45 o 
   1   7   2     5264.83     5614.16    160.64 o 
   3   7   2     6789.22     8483.29    245.50 o 
   5   7   2     3013.99     3623.76    110.46 o 
   7   7   2     1433.37     1886.75    134.86 o 
   9   7   2      210.82      123.43     67.57 o 
   0   8   2      938.71      773.98     45.15 o 
   2   8   2    33483.69    39396.79   1187.25 o 
   4   8   2      307.55      402.94     27.00 o 
   6   8   2    10260.57    11861.12    323.06 o 
   8   8   2      178.31      286.36     39.03 o 
   1   9   2     2772.72     2796.13     88.59 o 
   3   9   2     1185.61     1557.30     58.25 o 
   5   9   2     1872.54     2625.99     77.70 o 
   7   9   2      771.77      920.91     77.43 o 
   9   9   2      666.33      617.11     89.16 o 
   0  10   2    19867.82    18660.39    862.31 o 
   2  10   2      322.60      389.64     22.58 o 
   4  10   2     9928.10    13129.09    381.64 o 
   6  10   2      280.67      322.12     27.12 o 
   8  10   2     3276.90     3514.14    176.25 o 
   1  11   2     4133.66     4034.45    143.31 o 
   3  11   2     2185.35     2767.51     85.01 o 
   5  11   2      781.01     1117.92     59.87 o 
   7  11   2     1142.68     1369.01     86.39 o 
   0  12   2      252.12      263.34     79.65 o 
   2  12   2     8847.22     8611.83    334.37 o 
   4  12   2      544.10      701.48     36.92 o 
   6  12   2     4408.65     5570.73    257.65 o 
   1  13   2     1567.03     1362.09     63.42 o 
   3  13   2      766.53      804.77    126.88 o 
   5  13   2      838.90     1255.44     68.28 o 
   0  14   2     7254.98     6258.17    310.35 o 
   2  14   2       85.46       46.97     20.97 o 
   4  14   2     4761.64     5713.94    204.83 o 
   1  15   2      535.16      483.67     45.22 o 
   3  15   2      898.80      985.76    103.21 o 
   0  16   2      228.50      216.79     43.23 o 
   2  16   2     2966.79     2569.58    152.30 o 
   3   1   3    16904.71    15891.14    384.71 o 
   5   1   3    15631.33    15109.84    357.16 o 
   7   1   3     3463.16     3233.79     85.56 o 
   9   1   3     2464.21     2244.76     71.62 o 
  11   1   3      706.00      694.41     40.01 o 
   2   2   3     9058.72     9357.49    225.04 o 
   6   2   3       62.14       77.46     12.85 o 
   8   2   3       28.57       27.17     24.41 o 
  10   2   3       42.92       61.76     24.57 o 
   1   3   3    52807.99    52128.48   1311.67 o 
   3   3   3    11341.98    11245.71    255.99 o 
   5   3   3     7648.24     8208.42    223.72 o 
   7   3   3     5996.60     5677.97    147.82 o 
   9   3   3     2259.36     2273.20     85.39 o 
   4   4   3      119.62      144.32     15.04 o 
   6   4   3     1043.65     1004.57     62.88 o 
   8   4   3       63.38       57.62     25.73 o 
  10   4   3        0.37        8.10     56.55 o 
   1   5   3    20936.88    20857.99    525.40 o 
   3   5   3    17196.66    18570.61    494.16 o 
   5   5   3     5817.69     6372.55    200.02 o 
   7   5   3     2822.70     2651.03     85.83 o 
   9   5   3     1162.97     1370.12    110.31 o 
   2   6   3      334.82      355.69     29.40 o 
   6   6   3       83.75       94.21     32.91 o 
   8   6   3        7.22       14.67     26.90 o 
  10   6   3       37.33       35.02     41.14 o 
   1   7   3     6571.93     6224.28    149.98 o 
   3   7   3    11461.08    12670.98    357.14 o 
   5   7   3     4381.17     5208.87    141.18 o 
   7   7   3     2383.32     2503.56    105.19 o 
   9   7   3      800.49      772.25    144.06 o 
   2   8   3      159.49      159.78     17.79 o 
   4   8   3       95.58      135.46     16.68 o 
   6   8   3      221.22      291.04     27.95 o 
   8   8   3      128.89      150.71     33.06 o 
   1   9   3     7940.29     7917.04    209.46 o 
   3   9   3     4142.03     4464.54    148.23 o 
   5   9   3     3096.60     3977.29    104.31 o 
   7   9   3     3911.70     4655.77    144.02 o 
   9   9   3     1015.38     1218.17    121.83 o 
   2  10   3       60.32       55.04     13.12 o 
   4  10   3      287.07      311.46     25.90 o 
   6  10   3       95.90      156.14     27.38 o 
   8  10   3       56.28       93.93     43.77 o 
   1  11   3     3996.06     3559.24    128.49 o 
   3  11   3     4001.09     4773.78    147.02 o 
   5  11   3     3052.23     4218.81    112.79 o 
   2  12   3        2.50       16.64     22.32 o 
   4  12   3      219.45      202.24     40.98 o 
   6  12   3       56.78       46.76     27.54 o 
   1  13   3     2322.17     2096.40     99.50 o 
   3  13   3     2622.49     2675.21    156.19 o 
   5  13   3     1801.89     2552.86    130.39 o 
   2  14   3      157.66      133.45     35.31 o 
   4  14   3        1.40      -16.67     24.77 o 
   1  15   3     2272.14     2056.73     88.08 o 
   3  15   3      771.22      673.20     52.62 o 
   2  16   3        9.80      -24.54     24.54 o 
   2   0   4      139.98       94.03     12.98 o 
   4   0   4    57742.15    54659.17   1638.76 o 
   6   0   4     2534.47     2606.05     89.46 o 
   8   0   4     9920.18     9486.02    375.63 o 
  10   0   4      208.49      156.67     29.91 o 
   1   1   4     4482.88     4304.29     96.48 o 
   3   1   4    12825.33    11955.06    267.21 o 
   5   1   4     3278.12     3052.00     78.82 o 
   7   1   4     1785.24     1685.52     50.54 o 
   9   1   4      600.01      548.33     50.75 o 
   0   2   4     2454.21     1920.77     74.27 o 
   2   2   4    40663.75    37165.10    888.77 o 
   4   2   4     1269.94     1050.47     33.57 o 
   6   2   4    17093.70    16216.13    388.08 o 
   8   2   4      649.25      628.83     28.82 o 
  10   2   4     2835.68     2509.06     93.60 o 
   1   3   4    14237.48    13823.36    351.54 o 
   3   3   4     2698.43     2437.02     58.47 o 
   5   3   4     6511.98     6228.33    161.38 o 
   7   3   4     2171.75     1902.08     57.70 o 
   9   3   4      638.86      647.62     38.55 o 
   0   4   4    90165.96    87911.78   3883.61 o 
   2   4   4     3872.88     3430.79     86.09 o 
   4   4   4    19748.64    18304.12    414.35 o 
   6   4   4        1.00        0.92     11.19 o 
   8   4   4     5485.28     4922.94    144.70 o 
  10   4   4       84.11       49.28     29.69 o 
   1   5   4     6578.73     6406.85    165.34 o 
   3   5   4     2789.48     2688.80     65.13 o 
   5   5   4     1621.51     1715.18     78.54 o 
   7   5   4     1226.74     1248.49     56.65 o 
   9   5   4      634.72      625.55     84.18 o 
   0   6   4     2281.38     2138.32     83.17 o 
   2   6   4    42517.86    43250.86   1088.02 o 
   4   6   4     1312.30     1231.88     46.10 o 
   6   6   4    10546.64    10786.25    340.51 o 
   8   6   4       18.77       39.87     21.68 o 
  10   6   4     2385.19     2307.46    117.38 o 
   1   7   4     5004.76     4901.57    119.48 o 
   3   7   4     6099.77     6215.76    168.44 o 
   5   7   4     1811.33     1913.77     89.77 o 
   7   7   4      810.22      846.28     44.62 o 
   9   7   4     1218.45     1297.92     93.95 o 
   0   8   4    15956.28    14624.75    461.33 o 
   2   8   4      575.14      606.67     25.99 o 
   4   8   4    13879.09    14680.73    466.47 o 
   6   8   4     1302.24     1370.80     72.29 o 
   8   8   4     4844.17     4686.62    159.85 o 
   1   9   4     3815.68     3541.44     90.92 o 
   3   9   4     2622.73     2724.23     88.74 o 
   5   9   4     1604.66     1847.78     64.98 o 
   7   9   4     1456.94     1535.63     76.61 o 
   9   9   4      129.41      142.07     54.51 o 
   0  10   4        9.81       33.26     48.88 o 
   2  10   4    11786.00    11666.90    307.25 o 
   4  10   4       70.75       86.63     15.67 o 
   6  10   4     7338.43     8445.65    348.98 o 
   8  10   4      246.28      251.66     31.13 o 
   1  11   4     1550.66     1372.40     60.37 o 
   3  11   4      626.03      631.72     31.28 o 
   5  11   4     1651.68     2268.07     87.71 o 
   7  11   4      276.65      360.91     41.17 o 
   0  12   4     9543.01     8468.30    405.88 o 
   2  12   4      346.68      346.50     30.16 o 
   4  12   4     7318.25     8147.79    359.53 o 
   6  12   4       46.66       45.89     24.75 o 
   1  13   4      946.01      800.55     46.85 o 
   3  13   4     2209.31     2195.48    146.77 o 
   5  13   4      535.92      659.12     76.36 o 
   0  14   4      712.05      688.11     62.75 o 
   2  14   4     5234.79     4709.85    182.74 o 
   4  14   4      165.73      127.91     27.96 o 
   1  15   4      776.39      679.17     45.87 o 
   3  15   4      582.57      551.70     76.07 o 
   0  16   4     3771.91     3218.33    227.14 o 
   1   1   5    17556.18    15402.41    334.69 o 
   3   1   5     5821.18     4787.79    109.63 o 
   5   1   5    12106.36    11120.35    267.68 o 
   7   1   5     3197.37     2712.48     74.61 o 
   9   1   5     2279.41     2170.29     69.99 o 
   2   2   5     3440.37     3277.39     82.60 o 
   4   2   5      564.88      472.32     19.18 o 
   6   2   5      896.93      851.90     30.85 o 
   8   2   5      334.62      310.94     31.37 o 
  10   2   5       16.33       33.71     25.02 o 
   1   3   5    16727.26    16007.60    406.28 o 
   3   3   5    17976.34    16702.81    376.20 o 
   5   3   5     9573.68     8828.73    222.05 o 
   7   3   5     2776.63     2648.00     75.83 o 
   9   3   5     1373.83     1375.72     58.19 o 
   2   4   5     1680.69     1793.07     48.49 o 
   4   4   5       56.12       70.40      7.46 o 
   6   4   5      310.32      295.81     17.85 o 
   8   4   5        7.80       12.26     15.72 o 
  10   4   5       55.78       47.80     28.94 o 
   1   5   5    15993.10    15611.48    397.06 o 
   3   5   5    11454.59    10795.80    246.05 o 
   5   5   5     2568.53     2443.42     67.73 o 
   7   5   5     3593.30     3325.05    100.84 o 
   9   5   5     1051.46     1010.55     57.61 o 
   2   6   5      436.99      429.20     18.75 o 
   4   6   5      649.50      592.56     25.83 o 
   6   6   5        3.53       13.69     16.17 o 
   8   6   5       73.01       90.96     28.45 o 
   1   7   5     8855.83     8254.51    197.67 o 
   3   7   5     6483.50     6317.93    171.51 o 
   5   7   5     1626.29     1636.13     67.21 o 
   7   7   5     3012.59     2980.69    105.88 o 
   9   7   5      842.71      844.97    119.94 o 
   2   8   5      601.07      569.73     24.12 o 
   4   8   5        3.24       -3.96     10.20 o 
   6   8   5        8.22       87.38     45.11 o 
   8   8   5       40.37       72.97     34.69 o 
   1   9   5     3446.28     3071.14     80.59 o 
   3   9   5     6332.09     6118.38    201.63 o 
   5   9   5     4080.83     4343.93    161.94 o 
   7   9   5     1751.03     2015.84    117.31 o 
   2  10   5      124.16      103.29     14.72 o 
   4  10   5      473.04      530.52     50.89 o 
   6  10   5        0.32      -21.07     21.07 o 
   8  10   5       60.57       65.55     30.29 o 
   1  11   5     3284.23     3037.94    112.29 o 
   3  11   5     2832.54     2717.38     82.66 o 
   5  11   5     2993.53     3206.24     96.61 o 
   7  11   5     1201.48     1195.67     59.04 o 
   2  12   5      110.00      100.12     21.30 o 
   4  12   5      154.38      136.38     23.45 o 
   6  12   5       16.33       44.34     24.94 o 
   1  13   5     3078.19     2726.77    106.13 o 
   3  13   5     1149.49     1078.82     55.82 o 
   5  13   5     1038.53     1115.51     61.95 o 
   2  14   5       10.41       -3.77     19.66 o 
   4  14   5        0.04        0.40     31.48 o 
   1  15   5     1356.29     1138.54     60.56 o 
   3  15   5     1055.52      971.32     74.00 o 
   0   0   6     2285.32     2365.38    113.52 o 
   2   0   6    34749.24    31785.42    922.80 o 
   4   0   6      600.18      592.05     31.45 o 
   6   0   6    17148.43    16652.08    554.99 o 
   8   0   6     1354.20     1331.62     71.58 o 
  10   0   6     1982.98     1855.73    160.43 o 
   1   1   6     1764.67     1537.22     37.68 o 
   3   1   6     8477.44     7873.42    174.62 o 
   5   1   6     4993.81     4592.44    115.86 o 
   7   1   6     1070.88      931.15     35.87 o 
   9   1   6      420.41      402.17     34.64 o 
   0   2   6    32637.12    29304.56   1048.91 o 
   2   2   6      888.49      705.75     23.33 o 
   4   2   6    27840.98    25856.37    606.87 o 
   6   2   6      181.22      203.20     15.53 o 
   8   2   6     5721.19     5470.81    180.36 o 
  10   2   6      131.41       86.63     22.78 o 
   1   3   6     7470.64     6837.52    169.45 o 
   3   3   6     3829.07     3432.72     87.83 o 
   5   3   6     2317.53     1993.63     57.25 o 
   7   3   6      956.64      805.15     34.75 o 
   9   3   6      427.53      359.20     28.93 o 
   0   4   6     2503.86     2239.80     87.76 o 
   2   4   6    29983.20    27331.45    658.21 o 
   4   4   6     1242.43     1127.86     34.63 o 
   6   4   6     7612.36     6804.19    184.87 o 
   8   4   6        9.21       11.98     15.87 o 
  10   4   6     2254.75     2082.20    108.06 o 
   1   5   6    10956.17    10627.45    272.97 o 
   3   5   6     2244.67     2045.77     51.89 o 
   5   5   6     1967.32     1753.03     51.97 o 
   7   5   6     1972.16     1704.26     63.82 o 
   9   5   6      977.61     1143.37     74.45 o 
   0   6   6    39151.06    39132.99   1424.17 o 
   2   6   6     1107.85      987.08     30.43 o 
   4   6   6    12220.27    11504.04    279.92 o 
   6   6   6      850.88      769.79     37.60 o 
   8   6   6     4835.64     4386.50    161.69 o 
   1   7   6     3851.99     3601.02     90.44 o 
   3   7   6     1554.59     1388.01     50.83 o 
   5   7   6      341.71      325.52     33.87 o 
   7   7   6     1623.03     1562.31     72.92 o 
   9   7   6      340.27      253.15     34.72 o 
   0   8   6        4.62        3.86     10.26 o 
   2   8   6    16843.58    16120.74    415.30 o 
   4   8   6      351.98      337.68     22.29 o 
   6   8   6     8920.27     8183.66    280.58 o 
   8   8   6      134.01      141.86     29.21 o 
   1   9   6     1930.19     1809.37     51.83 o 
   3   9   6     2121.22     2084.12     97.69 o 
   5   9   6     1553.10     1453.40     72.69 o 
   7   9   6      212.12      212.15     31.66 o 
   0  10   6     7153.95     6654.15    255.98 o 
   2  10   6      459.82      506.78     25.51 o 
   4  10   6     7736.30     7583.57    233.37 o 
   6  10   6      134.20      141.44     28.31 o 
   8  10   6     1784.65     1678.95     82.23 o 
   1  11   6     1107.50      872.65     45.95 o 
   3  11   6     2828.29     2669.17     90.75 o 
   5  11   6     1623.55     1534.80     65.38 o 
   7  11   6      475.35      494.67     40.35 o 
   0  12   6      923.40      740.47     62.22 o 
   2  12   6     6792.02     6290.15    217.95 o 
   4  12   6       17.88       24.71     19.74 o 
   6  12   6     2678.97     2655.33    132.74 o 
   1  13   6      596.78      511.82     37.38 o 
   3  13   6      500.19      502.44     37.88 o 
   5  13   6      789.51      820.68     56.13 o 
   0  14   6     5093.14     4485.28    231.80 o 
   2  14   6       65.39       27.22     21.04 o 
   4  14   6     3392.96     3194.61    141.81 o 
   1  15   6      695.81      598.31     43.61 o 
   1   1   7    20627.60    18249.31    395.73 o 
   3   1   7     5132.78     4416.48    107.24 o 
   5   1   7     6061.65     5772.64    151.83 o 
   7   1   7     1328.57     1172.73     42.22 o 
   9   1   7     1400.96     1301.96     52.05 o 
   2   2   7        0.40        0.22      5.85 o 
   4   2   7      275.00      314.96     19.20 o 
   6   2   7      378.00      414.38     27.12 o 
   8   2   7       68.08       53.26     15.14 o 
  10   2   7        5.53        3.36     19.98 o 
   1   3   7     7128.41     6450.85    160.53 o 
   3   3   7    10610.70    10128.74    247.73 o 
   5   3   7     7172.70     6836.07    185.43 o 
   7   3   7     2630.28     2460.86     76.72 o 
   9   3   7     1176.08     1138.44     53.42 o 
   2   4   7      273.72      272.02     14.22 o 
   4   4   7      379.89      354.83     19.47 o 
   6   4   7      114.18      116.68     14.65 o 
   8   4   7        2.21        8.56     16.46 o 
   1   5   7     4749.72     4366.95    116.54 o 
   3   5   7     6842.00     6583.38    153.75 o 
   5   5   7     3050.63     2749.62     80.81 o 
   7   5   7     4022.94     3646.54    119.55 o 
   9   5   7      984.29     1020.31     59.49 o 
   2   6   7       16.27        3.72      8.44 o 
   4   6   7        1.15       -3.42      9.57 o 
   6   6   7        5.38       -0.57     14.38 o 
   8   6   7       12.27        1.09     24.21 o 
   1   7   7     5990.54     5836.60    153.98 o 
   3   7   7     5039.81     4851.48    125.35 o 
   5   7   7     1492.26     1360.01     61.44 o 
   7   7   7     2105.87     2014.88     86.60 o 
   9   7   7      570.93      492.93     43.70 o 
   2   8   7       16.53       17.18      9.78 o 
   4   8   7      316.84      354.11     26.56 o 
   6   8   7        0.63      -10.53     20.31 o 
   8   8   7        2.47        8.40     23.59 o 
   1   9   7     4688.64     4222.75    116.64 o 
   3   9   7     4851.81     4707.14    134.93 o 
   5   9   7     2269.35     2173.53     88.64 o 
   7   9   7      739.14      788.47     76.83 o 
   2  10   7       20.53       14.37     12.32 o 
   4  10   7      117.42       79.78     19.46 o 
   6  10   7        5.27       -5.38     22.24 o 
   1  11   7     3163.98     2902.23     96.67 o 
   3  11   7     1838.63     1645.48     62.63 o 
   5  11   7     1740.35     1593.88     74.11 o 
   2  12   7        3.24      -16.74     16.74 o 
   4  12   7        0.05      -13.51     18.44 o 
   6  12   7        4.96      -13.44     23.15 o 
   1  13   7     1583.57     1352.14     64.67 o 
   3  13   7      793.30      776.92     48.17 o 
   5  13   7      947.30      928.35     60.99 o 
   2  14   7        9.47      -16.51     20.32 o 
   0   0   8    33887.63    31732.22   1406.53 o 
   2   0   8     1942.05     1674.09     56.91 o 
   4   0   8    19502.60    20016.80    663.86 o 
   6   0   8       14.64        0.25     15.26 o 
   8   0   8     3669.53     3712.91    284.83 o 
   1   1   8     4675.00     4016.74     95.91 o 
   3   1   8     1881.02     1675.01     43.43 o 
   5   1   8     3375.34     3109.79     87.34 o 
   7   1   8      880.50      716.46     38.82 o 
   9   1   8      171.85      173.34     21.59 o 
   0   2   8     2168.45     2030.04     74.41 o 
   2   2   8    21045.42    18917.72    458.85 o 
   4   2   8      453.03      417.41     21.52 o 
   6   2   8     7374.04     6839.16    180.79 o 
   8   2   8      232.25      222.24     20.96 o 
   1   3   8     2922.86     2906.42     86.46 o 
   3   3   8     6421.70     6206.95    156.11 o 
   5   3   8     1281.91     1211.62     43.37 o 
   7   3   8     1102.88     1082.01     43.12 o 
   9   3   8      742.25      684.18     40.76 o 
   0   4   8    19502.45    17539.13    632.86 o 
   2   4   8       66.08       63.55      9.40 o 
   4   4   8    13043.76    12338.39    327.46 o 
   6   4   8      543.15      509.07     26.38 o 
   8   4   8     4209.54     4016.12    133.59 o 
   1   5   8     2518.50     2324.22     63.46 o 
   3   5   8     2049.87     1852.88     53.02 o 
   5   5   8      427.13      428.06     23.38 o 
   7   5   8      852.24      828.02     42.54 o 
   9   5   8      384.58      296.60     35.68 o 
   0   6   8        0.92       -2.13     11.07 o 
   2   6   8    15033.97    14477.35    355.44 o 
   4   6   8      819.50      785.37     36.58 o 
   6   6   8     7907.59     7854.26    238.19 o 
   8   6   8       82.42       65.38     24.50 o 
   1   7   8     4699.34     4407.06    119.36 o 
   3   7   8      681.30      622.97     28.91 o 
   5   7   8     2243.97     2191.08     79.88 o 
   7   7   8      466.46      399.96     36.07 o 
   0   8   8    12120.85    11531.97    421.45 o 
   2   8   8      939.51      820.27     32.26 o 
   4   8   8     6367.75     5777.07    202.59 o 
   6   8   8      220.87      235.40     29.61 o 
   8   8   8     2071.28     1879.69     86.70 o 
   1   9   8     1509.13     1466.07     48.57 o 
   3   9   8     1975.46     1818.29     68.23 o 
   5   9   8      964.52      908.87     51.22 o 
   7   9   8      634.47      559.91     44.77 o 
   0  10   8      647.77      681.23     45.55 o 
   2  10   8     8704.13     8076.28    237.83 o 
   4  10   8        1.02      -14.40     17.38 o 
   6  10   8     2650.97     2450.33    102.33 o 
   1  11   8      409.92      406.67     28.29 o 
   3  11   8     1072.20      945.55     53.07 o 
   5  11   8      453.34      430.89     38.66 o 
   0  12   8     4612.49     4312.26    220.68 o 
   2  12   8       92.76      101.88     22.09 o 
   4  12   8     3972.19     3871.23    132.95 o 
   1  13   8      846.20      706.13     44.81 o 
   3  13   8      683.07      635.42     47.62 o 
   0  14   8       36.50       16.19     28.77 o 
   2  14   8     2166.56     1939.05     85.26 o 
   1   1   9     8595.97     7524.70    183.12 o 
   3   1   9     5951.31     5709.77    139.10 o 
   5   1   9     3715.42     3587.21     99.95 o 
   7   1   9      684.12      713.01     40.55 o 
   9   1   9      809.40      803.81     89.64 o 
   2   2   9       43.88       54.14     12.68 o 
   4   2   9      500.14      460.10     24.33 o 
   6   2   9       26.33       11.07     12.39 o 
   8   2   9       19.39       15.65     15.11 o 
   1   3   9     7424.88     7046.99    176.20 o 
   3   3   9     3015.97     2852.56     92.01 o 
   5   3   9     2857.13     2774.20     83.76 o 
   7   3   9     2915.31     2903.07     90.18 o 
   9   3   9     1024.98     1083.15     53.34 o 
   2   4   9      263.92      271.15     15.89 o 
   4   4   9       43.00       36.77     11.85 o 
   6   4   9      229.81      203.76     19.51 o 
   8   4   9        1.21      -16.79     16.79 o 
   1   5   9     2374.10     2437.50    118.10 o 
   3   5   9     4890.95     4600.36    119.30 o 
   5   5   9     3023.11     2892.16     87.05 o 
   7   5   9     1930.97     1847.18     71.34 o 
   2   6   9       69.67       65.63     15.14 o 
   4   6   9      134.34      121.23     17.49 o 
   6   6   9       33.14       15.33     15.70 o 
   8   6   9        2.77       -1.25     22.06 o 
   1   7   9     2803.28     2700.60     77.98 o 
   3   7   9     4446.14     4273.24    122.88 o 
   5   7   9     1943.96     1796.27     67.50 o 
   7   7   9      841.52      831.81     53.46 o 
   2   8   9      390.58      397.79     21.70 o 
   4   8   9      103.00       63.02     21.67 o 
   6   8   9       46.07       33.26     21.77 o 
   1   9   9     4876.97     4738.13    131.33 o 
   3   9   9     1599.43     1620.39     63.54 o 
   5   9   9      855.84      864.35     51.42 o 
   7   9   9      960.39      990.50     59.90 o 
   2  10   9      109.35      111.04     20.43 o 
   4  10   9        8.39       15.45     19.72 o 
   6  10   9       26.03       21.70     23.43 o 
   1  11   9     1888.52     1665.92     64.18 o 
   3  11   9     1342.36     1280.42     64.47 o 
   5  11   9      981.32     1057.91     60.59 o 
   2  12   9       55.84       55.29     20.98 o 
   4  12   9        1.52      -10.84     23.46 o 
   1  13   9      561.96      509.06     38.03 o 
   3  13   9     1012.99      940.64     59.49 o 
   0   0  10     1545.75     1511.20     82.81 o 
   2   0  10    12973.18    12143.52    443.64 o 
   4   0  10      793.91      806.94     42.88 o 
   6   0  10     4216.05     4239.14    169.20 o 
   8   0  10       47.37       31.75     23.16 o 
   1   1  10     3642.46     3421.92     94.79 o 
   3   1  10     2119.10     2037.59     66.76 o 
   5   1  10      996.40      970.97     37.24 o 
   7   1  10      726.24      700.37     37.60 o 
   9   1  10      425.33      452.77     75.58 o 
   0   2  10    18019.31    16443.38    596.07 o 
   2   2  10      173.33      162.33     13.61 o 
   4   2  10     9317.30     9276.03    252.10 o 
   6   2  10      142.84      159.98     18.02 o 
   8   2  10     2785.72     2862.64    112.71 o 
   1   3  10     1458.84     1225.13     40.34 o 
   3   3  10     1033.06      943.97     36.55 o 
   5   3  10      854.34      804.36     35.11 o 
   7   3  10      620.40      626.70     39.68 o 
   0   4  10      138.69      109.08     17.25 o 
   2   4  10    10525.93    10160.08    252.40 o 
   4   4  10      207.51      212.01     18.11 o 
   6   4  10     5611.09     5726.91    162.73 o 
   8   4  10      151.10      123.60     23.03 o 
   1   5  10     2217.39     1983.73     59.84 o 
   3   5  10     2114.78     2013.75     63.80 o 
   5   5  10     1785.28     1754.89     66.65 o 
   7   5  10      365.12      338.94     29.01 o 
   0   6  10     6958.75     6653.95    249.83 o 
   2   6  10      589.16      619.56     26.85 o 
   4   6  10     6865.58     6835.15    209.45 o 
   6   6  10      205.15      230.45     24.43 o 
   8   6  10     1751.85     1772.24    111.68 o 
   1   7  10      951.05      951.12     34.55 o 
   3   7  10     1813.56     1737.29     64.67 o 
   5   7  10      767.85      727.23     38.92 o 
   7   7  10      437.93      455.41     40.35 o 
   0   8  10      250.85      231.01     26.55 o 
   2   8  10     8126.37     8177.86    209.59 o 
   4   8  10       21.87       13.87     18.98 o 
   6   8  10     2797.17     2730.26    114.73 o 
   1   9  10      844.28      779.38     34.81 o 
   3   9  10      523.51      555.74     33.60 o 
   5   9  10      489.43      426.05     38.05 o 
   0  10  10     5632.08     5757.81    227.83 o 
   2  10  10      156.39      133.04     28.40 o 
   4  10  10     2887.53     2965.29    117.71 o 
   1  11  10     1238.17     1151.16     50.82 o 
   3  11  10      581.81      502.37     40.91 o 
   5  11  10      276.33      278.83     35.06 o 
   0  12  10       27.08        9.66     27.01 o 
   2  12  10     2620.61     2701.85    120.97 o 
   1  13  10      493.59      451.64     37.72 o 
   1   1  11     3148.65     2886.20     82.32 o 
   3   1  11     2587.28     2521.83     80.95 o 
   5   1  11     2037.68     2022.11     70.13 o 
   7   1  11     1310.35     1493.79     53.56 o 
   2   2  11       49.28       52.08     11.34 o 
   4   2  11        9.93       -1.57     12.60 o 
   6   2  11       41.29        8.62     14.30 o 
   8   2  11        0.10      -15.38     15.38 o 
   1   3  11     3437.68     3303.21     92.69 o 
   3   3  11     3397.57     3355.84    104.13 o 
   5   3  11     1927.65     2126.95     69.79 o 
   7   3  11      716.29      847.34     56.92 o 
   2   4  11       59.15      115.77     28.59 o 
   4   4  11        9.54       -3.65     13.36 o 
   6   4  11        0.36      -13.35     13.35 o 
   8   4  11        0.02       -8.16     18.53 o 
   1   5  11     3682.61     3592.56    100.38 o 
   3   5  11     2358.77     2279.68     75.84 o 
   5   5  11     1369.22     1440.74     58.99 o 
   7   5  11      722.74      730.27     48.55 o 
   2   6  11       14.46        2.73     12.00 o 
   4   6  11        1.80      -11.20     14.78 o 
   6   6  11        0.63       -7.69     16.50 o 
   1   7  11     2447.78     2430.43     73.02 o 
   3   7  11     1507.38     1511.43     63.41 o 
   5   7  11     1072.12     1067.22     49.68 o 
   7   7  11      825.58      848.26     55.25 o 
   2   8  11       42.10       15.90     14.31 o 
   4   8  11        0.04      -12.88     19.02 o 
   6   8  11       32.80       19.12     23.38 o 
   1   9  11     1154.75     1165.99     66.85 o 
   3   9  11     1401.11     1440.83     68.65 o 
   5   9  11      961.17     1039.24     60.14 o 
   2  10  11        3.72       10.98     22.01 o 
   4  10  11        1.25      -20.07     20.07 o 
   1  11  11      923.17      922.97     46.09 o 
   3  11  11      863.91      992.68     70.10 o 
   2  12  11       22.48       10.03     23.75 o 
   0   0  12    12405.57    12283.36    557.64 o 
   2   0  12        2.39      -13.73     13.73 o 
   4   0  12     5035.15     5203.68    203.48 o 
   6   0  12      210.75      215.38     34.17 o 
   1   1  12     1191.74     1122.46     39.86 o 
   3   1  12      990.97      991.80     41.24 o 
   5   1  12      179.85      184.09     20.37 o 
   7   1  12      463.80      492.22     32.19 o 
   0   2  12      174.69      153.18     21.23 o 
   2   2  12     6047.90     5777.56    188.60 o 
   4   2  12      442.84      440.57     27.59 o 
   6   2  12     3036.19     3250.78    105.65 o 
   1   3  12     2654.77     2484.78     73.54 o 
   3   3  12      888.83      852.89     38.26 o 
   5   3  12     1339.29     1343.44     53.50 o 
   7   3  12      321.76      302.98     30.54 o 
   0   4  12     5847.83     5649.64    215.73 o 
   2   4  12      445.89      436.53     25.74 o 
   4   4  12     4833.72     5063.40    152.88 o 
   6   4  12       41.87       42.23     23.93 o 
   1   5  12      426.97      402.68     22.53 o 
   3   5  12      850.58      774.68     37.62 o 
   5   5  12      838.81      872.40     46.68 o 
   7   5  12      282.53      299.61     30.48 o 
   0   6  12      428.29      492.90     35.44 o 
   2   6  12     6453.32     6814.56    199.58 o 
   4   6  12       15.35       -7.42     15.38 o 
   6   6  12     2226.31     2371.71     94.81 o 
   1   7  12      333.09      314.72     21.57 o 
   3   7  12     1126.24     1158.00     54.21 o 
   5   7  12      458.08      436.85     34.65 o 
   0   8  12     3140.21     3354.82    137.96 o 
   2   8  12      151.21      160.10     19.80 o 
   4   8  12     2815.41     3091.21    134.09 o 
   1   9  12      979.17     1099.53     72.77 o 
   3   9  12      616.78      643.26     54.65 o 
   0  10  12        4.28       -0.44     27.26 o 
   2  10  12     2355.35     2536.16    117.81 o 
   1  11  12      621.52      659.69     51.19 o 
   1   1  13     1350.40     1362.01     46.49 o 
   3   1  13     1406.52     1472.21     55.02 o 
   5   1  13     1192.23     1295.43     59.42 o 
   7   1  13      846.29     1057.78     54.24 o 
   2   2  13        0.07       -4.25     12.18 o 
   4   2  13       56.57       78.08     17.89 o 
   6   2  13       11.71        5.49     15.98 o 
   1   3  13     1977.31     2116.47     65.36 o 
   3   3  13     1830.63     2028.24     70.54 o 
   5   3  13      993.80     1140.61     49.41 o 
   2   4  13       49.25       36.19     15.46 o 
   4   4  13       11.73       -3.37     14.80 o 
   6   4  13        2.10      -18.20     18.20 o 
   1   5  13     2373.93     2378.17     72.31 o 
   3   5  13     1129.53     1255.86     50.61 o 
   5   5  13      659.07      752.50     48.74 o 
   2   6  13        4.22       -2.26     13.95 o 
   4   6  13        8.62       -6.11     17.95 o 
   1   7  13     1197.58     1253.05     46.25 o 
   3   7  13      790.86      873.64     47.24 o 
   5   7  13      632.93      722.81     44.67 o 
   2   8  13       34.19       25.29     18.34 o 
   4   8  13        4.77       26.06     24.25 o 
   1   9  13      458.38      480.58     44.35 o 
   3   9  13      839.37      980.01     62.64 o 
   0   0  14      119.30       58.41     34.26 o 
   2   0  14     3004.20     3217.26    266.28 o 
   4   0  14      319.41      360.58     42.41 o 
   6   0  14     1728.27     2165.05    123.01 o 
   1   1  14     1184.07     1117.42     45.43 o 
   3   1  14      450.36      442.99     27.94 o 
   5   1  14      411.32      453.11     31.08 o 
   0   2  14     4581.90     4777.80    187.54 o 
   2   2  14       45.78       46.30     15.37 o 
   4   2  14     2759.25     3172.43    103.45 o 
   1   3  14      281.42      300.88     23.05 o 
   3   3  14      526.53      583.30     32.89 o 
   5   3  14      227.34      259.73     30.09 o 
   0   4  14      145.49      159.41     24.46 o 
   2   4  14     3595.81     3910.23    121.78 o 
   4   4  14        8.95       -9.81     15.17 o 
   1   5  14      516.44      483.55     28.83 o 
   3   5  14      684.82      794.23     39.35 o 
   5   5  14      402.16      413.52     35.27 o 
   0   6  14     2271.39     2486.76    108.14 o 
   2   6  14      168.12      190.78     21.57 o 
   4   6  14     1930.66     2290.99     92.08 o 
   1   7  14      513.21      494.71     30.99 o 
   3   7  14      380.66      407.26     33.85 o 
   0   8  14       12.91      -25.31     25.31 o 
   2   8  14     2059.36     2330.72     91.96 o 
   1   1  15      834.17      925.96     41.09 o 
   3   1  15      941.71     1128.22     48.45 o 
   2   2  15       34.44       28.37     15.46 o 
   4   2  15        3.32      -15.53     15.53 o 
   1   3  15     1204.32     1411.64     60.09 o 
   3   3  15      459.88      564.56     32.93 o 
   2   4  15       24.58       22.16     16.14 o 
   4   4  15        0.04       -7.33     16.33 o 
   1   5  15      627.17      690.85     35.80 o 
   3   5  15      663.62      764.30     40.23 o 
   2   6  15        0.09      -11.23     15.84 o 
   0   0  16     2188.06     2403.80    181.17 o 
   2   0  16       61.24       93.17     28.00 o 
   1   1  16      280.28      318.13     27.50 o 
   0   2  16      104.69      113.87     35.04 o 
   2   2  16     1709.14     1999.17     71.80 o 
   1   3  16      325.74      342.20     26.53 o 
   0   4  16     1570.88     1877.98    105.78 o 
                                                 
